# Supplementary material for: Gadolinium-Cyclic 1,4,7,10-Tetraazacyclododecane-1,4,7,10-Tetraacetic Acid-Click-Sulfonyl Fluoride for Probing Serine Protease Activity in Magnetic Resonance Imaging
Source: Molecules. 2023 Apr 17;28(8):3538. doi: 10.3390/molecules28083538 (PMC10141219; doi:10.3390/molecules28083538)
Supplement: Supplementary file 1 [file molecules-28-03538-s001.zip]

Archive with 1 entries (1 files):
- molecules-2236483-supplementary.pdf
